# Supplementary material for: Experience of rehabilitation management in public hospital after it was identified as designated rehabilitation hospital for COVID-19 patients: A qualitative study
Source: Front Public Health. 2022 Jul 26;10:919730. doi: 10.3389/fpubh.2022.919730 (PMC9362772; doi:10.3389/fpubh.2022.919730)
Supplement: Supplementary file 1 [file Data_Sheet_1.ZIP]

Archive with 12 entries (11 files):
- Interview data/
- Interview data/书记专访.docx
- Interview data/事业发展部主任-负责对外协调和互联网项目.docx
- Interview data/助理-负责院内康复救治和院外核酸采集.docx
- Interview data/医务科主任-兼绩效考核办.docx
- Interview data/可持续发展.nvp
- Interview data/大内科-负责护理团队管理和院感防控.docx
- Interview data/总会计师-负责财务大权.docx
- Interview data/消化内科主任.docx
- Interview data/纪委-负责医院人员管理.docx
- Interview data/院长专访.docx
- Interview data/麻醉科主任-医疗专家组组长.docx
